# Supplementary material for: A Ranking System for Reference Libraries of DNA Barcodes: Application to Marine Fish Species from Portugal
Source: PLoS One. 2012 Apr 25;7(4):e35858. doi: 10.1371/journal.pone.0035858 (PMC3338485; doi:10.1371/journal.pone.0035858)
Supplement: Table S1 — Accession numbers for DNA barcodes used in this study. Specimens' list of 659 COI-5P sequences from 102 species, 79 genera, 54 families of marine fishes from Portugal. The corresponding BOLD – Process IDs and Project names are provided. (XLS) [file pone.0035858.s002.xls]

## Sheet: Sheet1
BOLD Process ID	Accession NO.	Identification	Genus	Family	BOLD Project name
FCFPI047-06	JQ774505	Centrophorus granulosus	Centrophorus	Centrophoridae	Fishes of Portugal - IPIMAR 3
FCFPI084-07	JQ774506	Chaunax pictus	Chaunax	Chaunacidae	Fishes of Portugal - IPIMAR 3
FCFPI085-07	JQ774507	Chaunax pictus	Chaunax	Chaunacidae	Fishes of Portugal - IPIMAR 3
FCFPI016-06	JQ774508	Chelidonichthys obscurus	Chelidonichthys	Triglidae	Fishes of Portugal - IPIMAR 3
FCFPI004-06	JQ774509	Chimaera monstrosa	Chimaera	Chimaeridae	Fishes of Portugal - IPIMAR 3
FCFPI020-06	JQ774510	Chlorophthalmus agassizi	Chlorophthalmus	Chlorophthalmidae	Fishes of Portugal - IPIMAR 3
FCFPI024-06	JQ774511	Chlorophthalmus agassizi	Chlorophthalmus	Chlorophthalmidae	Fishes of Portugal - IPIMAR 3
FCFPI023-06	JQ774512	Chlorophthalmus agassizi	Chlorophthalmus	Chlorophthalmidae	Fishes of Portugal - IPIMAR 3
FCFPI022-06	JQ774513	Chlorophthalmus agassizi	Chlorophthalmus	Chlorophthalmidae	Fishes of Portugal - IPIMAR 3
FCFPI033-06	JQ774514	Chlorophthalmus agassizi	Chlorophthalmus	Chlorophthalmidae	Fishes of Portugal - IPIMAR 3
FCFPI063-06	JQ774515	Coelorinchus caelorhincus	Coelorinchus	Macrouridae	Fishes of Portugal - IPIMAR 3
FCFPI055-06	JQ774516	Coelorinchus caelorhincus	Coelorinchus	Macrouridae	Fishes of Portugal - IPIMAR 3
FCFPI054-06	JQ774517	Coelorinchus caelorhincus	Coelorinchus	Macrouridae	Fishes of Portugal - IPIMAR 3
FCFPI030-06	JQ774518	Cyttopsis rosea	Cyttopsis	Parazenidae	Fishes of Portugal - IPIMAR 3
FCFPI032-06	JQ774519	Cyttopsis rosea	Cyttopsis	Parazenidae	Fishes of Portugal - IPIMAR 3
FCFPI034-06	JQ774520	Cyttopsis rosea	Cyttopsis	Parazenidae	Fishes of Portugal - IPIMAR 3
FCFPI065-06	JQ774521	Cyttopsis rosea	Cyttopsis	Parazenidae	Fishes of Portugal - IPIMAR 3
FCFPI064-06	JQ774522	Cyttopsis rosea	Cyttopsis	Parazenidae	Fishes of Portugal - IPIMAR 3
FCFPI029-06	JQ774523	Cyttopsis rosea	Cyttopsis	Parazenidae	Fishes of Portugal - IPIMAR 3
FCFPI031-06	JQ774524	Cyttopsis rosea	Cyttopsis	Parazenidae	Fishes of Portugal - IPIMAR 3
FCFPI043-06	JQ774525	Deania profundorum	Deania	Centrophoridae	Fishes of Portugal - IPIMAR 3
FCFPI042-06	JQ774526	Deania profundorum	Deania	Centrophoridae	Fishes of Portugal - IPIMAR 3
FCFPI045-06	JQ774527	Deania profundorum	Deania	Centrophoridae	Fishes of Portugal - IPIMAR 3
FCFPI044-06	JQ774528	Deania profundorum	Deania	Centrophoridae	Fishes of Portugal - IPIMAR 3
FCFPI021-06	JQ774529	Dipturus batis	Dipturus	Rajidae	Fishes of Portugal - IPIMAR 3
FCFPI074-06	JQ774530	Dipturus oxyrinchus	Dipturus	Rajidae	Fishes of Portugal - IPIMAR 3
FCFPI068-06	JQ774531	Etmopterus pusillus	Etmopterus	Etmopteridae	Fishes of Portugal - IPIMAR 3
FCFPI050-06	JQ774532	Etmopterus spinax	Etmopterus	Etmopteridae	Fishes of Portugal - IPIMAR 3
FCFPI072-06	JQ774533	Facciolella oxyrhyncha	Facciolella	Nettastomatidae	Fishes of Portugal - IPIMAR 3
FCFPI075-06	JQ774534	Facciolella oxyrhyncha	Facciolella	Nettastomatidae	Fishes of Portugal - IPIMAR 3
FCFPI071-06	JQ774535	Facciolella oxyrhyncha	Facciolella	Nettastomatidae	Fishes of Portugal - IPIMAR 3
FCFPI035-06	JQ774536	Lepidorhombus whiffiagonis	Lepidorhombus	Scophthalmidae	Fishes of Portugal - IPIMAR 3
FCFPI049-06	JQ774537	Leucoraja circularis	Leucoraja	Rajidae	Fishes of Portugal - IPIMAR 3
FCFPI082-07	JQ774538	Malacocephalus laevis	Malacocephalus	Macrouridae	Fishes of Portugal - IPIMAR 3
FCFPI083-07	JQ774539	Malacocephalus laevis	Malacocephalus	Macrouridae	Fishes of Portugal - IPIMAR 3
FCFPI025-06	JQ774540	Molva molva	Molva	Lotidae	Fishes of Portugal - IPIMAR 3
FCFPI007-06	JQ774541	Nezumia sclerorhynchus	Nezumia	Macrouridae	Fishes of Portugal - IPIMAR 3
FCFPI005-06	JQ774542	Nezumia sclerorhynchus	Nezumia	Macrouridae	Fishes of Portugal - IPIMAR 3
FCFPI006-06	JQ774543	Nezumia sclerorhynchus	Nezumia	Macrouridae	Fishes of Portugal - IPIMAR 3
FCFPI008-06	JQ774544	Nezumia sclerorhynchus	Nezumia	Macrouridae	Fishes of Portugal - IPIMAR 3
FCFPI001-06	JQ774545	Phycis blennoides	Phycis	Phycidae	Fishes of Portugal - IPIMAR 3
FCFPI002-06	JQ774546	Phycis blennoides	Phycis	Phycidae	Fishes of Portugal - IPIMAR 3
FCFPI003-06	JQ774547	Phycis blennoides	Phycis	Phycidae	Fishes of Portugal - IPIMAR 3
FCFPI057-06	JQ774548	Polymetme corythaeola	Polymetme	Phosichthyidae	Fishes of Portugal - IPIMAR 3
FCFPI056-06	JQ774549	Polymetme corythaeola	Polymetme	Phosichthyidae	Fishes of Portugal - IPIMAR 3
FCFPI076-06	JQ774550	Rajidae		Rajidae	Fishes of Portugal - IPIMAR 3
FCFPI019-06	JQ774551	Serranus cabrilla	Serranus	Serranidae	Fishes of Portugal - IPIMAR 3
FCFPI013-06	JQ774552	Symphurus nigrescens	Symphurus	Cynoglossidae	Fishes of Portugal - IPIMAR 3
FCFPI011-06	JQ774553	Symphurus nigrescens	Symphurus	Cynoglossidae	Fishes of Portugal - IPIMAR 3
FCFPI010-06	JQ774554	Symphurus nigrescens	Symphurus	Cynoglossidae	Fishes of Portugal - IPIMAR 3
FCFPI014-06	JQ774555	Symphurus nigrescens	Symphurus	Cynoglossidae	Fishes of Portugal - IPIMAR 3
FCFPI028-06	JQ774556	Synchiropus phaeton	Synchiropus	Callionymidae	Fishes of Portugal - IPIMAR 3
FCFPI053-06	JQ774557	Torpedo nobiliana	Torpedo	Torpedinidae	Fishes of Portugal - IPIMAR 3
FCFPI041-06	JQ774558	Trachyrincus	Trachyrincus	Macrouridae	Fishes of Portugal - IPIMAR 3
FCFPI040-06	JQ774559	Trachyrincus	Trachyrincus	Macrouridae	Fishes of Portugal - IPIMAR 3
FCFPI037-06	JQ774560	Trachyrincus	Trachyrincus	Macrouridae	Fishes of Portugal - IPIMAR 3
FCFPI039-06	JQ774561	Trachyrincus	Trachyrincus	Macrouridae	Fishes of Portugal - IPIMAR 3
FCFPI038-06	JQ774562	Trachyrincus	Trachyrincus	Macrouridae	Fishes of Portugal - IPIMAR 3
FCFPI077-06	JQ774563	Xenodermichthys copei	Xenodermichthys	Alepocephalidae	Fishes of Portugal - IPIMAR 3
FCFPI058-06	JQ774564	Xenodermichthys copei	Xenodermichthys	Alepocephalidae	Fishes of Portugal - IPIMAR 3
FCFPI059-06	JQ774565	Xenodermichthys copei	Xenodermichthys	Alepocephalidae	Fishes of Portugal - IPIMAR 3
FCFPI060-06	JQ774566	Xenodermichthys copei	Xenodermichthys	Alepocephalidae	Fishes of Portugal - IPIMAR 3
FCFPI061-06	JQ774567	Xenodermichthys copei	Xenodermichthys	Alepocephalidae	Fishes of Portugal - IPIMAR 3
FCFPI062-06	JQ774568	Xenodermichthys copei	Xenodermichthys	Alepocephalidae	Fishes of Portugal - IPIMAR 3
FCFPS177-06	JQ774569	Actinopterygii			Fishes of Portugal - South Coast
FCFPS168-06	JQ774570	Argentina sphyraena	Argentina	Argentinidae	Fishes of Portugal - South Coast
FCFPS153-06	JQ774571	Argentina sphyraena	Argentina	Argentinidae	Fishes of Portugal - South Coast
FCFPS215-06	JQ774572	Belone belone	Belone	Belonidae	Fishes of Portugal - South Coast
FCFPS127-06	JQ774573	Benthodesmus simonyi	Benthodesmus	Trichiuridae	Fishes of Portugal - South Coast
FCFPS126-06	JQ774574	Benthodesmus simonyi	Benthodesmus	Trichiuridae	Fishes of Portugal - South Coast
FCFPS079-06	JQ774575	Boops boops	Boops	Sparidae	Fishes of Portugal - South Coast
FCFPS083-06	JQ774576	Boops boops	Boops	Sparidae	Fishes of Portugal - South Coast
FCFPS081-06	JQ774577	Boops boops	Boops	Sparidae	Fishes of Portugal - South Coast
FCFPS082-06	JQ774578	Boops boops	Boops	Sparidae	Fishes of Portugal - South Coast
FCFPS080-06	JQ774579	Boops boops	Boops	Sparidae	Fishes of Portugal - South Coast
FCFPS233-06	JQ774580	Callionymus lyra	Callionymus	Callionymidae	Fishes of Portugal - South Coast
FCFPS231-06	JQ774581	Callionymus lyra	Callionymus	Callionymidae	Fishes of Portugal - South Coast
FCFPS232-06	JQ774582	Callionymus lyra	Callionymus	Callionymidae	Fishes of Portugal - South Coast
FCFPS236-06	JQ774583	Capros aper	Capros	Caproidae	Fishes of Portugal - South Coast
FCFPS159-06	JQ774584	Capros aper	Capros	Caproidae	Fishes of Portugal - South Coast
FCFPS235-06	JQ774585	Capros aper	Capros	Caproidae	Fishes of Portugal - South Coast
FCFPS160-06	JQ774586	Capros aper	Capros	Caproidae	Fishes of Portugal - South Coast
FCFPS161-06	JQ774587	Capros aper	Capros	Caproidae	Fishes of Portugal - South Coast
FCFPS064-06	JQ774588	Capros aper	Capros	Caproidae	Fishes of Portugal - South Coast
FCFPS045-06	JQ774589	Cepola macrophthalma	Cepola	Cepolidae	Fishes of Portugal - South Coast
FCFPS043-06	JQ774590	Cepola macrophthalma	Cepola	Cepolidae	Fishes of Portugal - South Coast
FCFPS044-06	JQ774591	Cepola macrophthalma	Cepola	Cepolidae	Fishes of Portugal - South Coast
FCFPS104-06	JQ774592	Cepola macrophthalma	Cepola	Cepolidae	Fishes of Portugal - South Coast
FCFPS042-06	JQ774593	Cepola macrophthalma	Cepola	Cepolidae	Fishes of Portugal - South Coast
FCFPS128-06	JQ774594	Chelidonichthys obscurus	Chelidonichthys	Triglidae	Fishes of Portugal - South Coast
FCFPS129-06	JQ774595	Chelidonichthys obscurus	Chelidonichthys	Triglidae	Fishes of Portugal - South Coast
FCFPS021-06	JQ774596	Chimaera monstrosa	Chimaera	Chimaeridae	Fishes of Portugal - South Coast
FCFPS020-06	JQ774597	Chimaera monstrosa	Chimaera	Chimaeridae	Fishes of Portugal - South Coast
FCFPS019-06	JQ774598	Chimaera monstrosa	Chimaera	Chimaeridae	Fishes of Portugal - South Coast
FCFPS022-06	JQ774599	Chimaera monstrosa	Chimaera	Chimaeridae	Fishes of Portugal - South Coast
FCFPS091-06	JQ774600	Citharus linguatula	Citharus	Citharidae	Fishes of Portugal - South Coast
FCFPS092-06	JQ774601	Citharus linguatula	Citharus	Citharidae	Fishes of Portugal - South Coast
FCFPS093-06	JQ774602	Citharus linguatula	Citharus	Citharidae	Fishes of Portugal - South Coast
FCFPS184-06	JQ774603	Conger conger	Conger	Congridae	Fishes of Portugal - South Coast
FCFPS185-06	JQ774604	Conger conger	Conger	Congridae	Fishes of Portugal - South Coast
FCFPS112-06	JQ774605	Conger conger	Conger	Congridae	Fishes of Portugal - South Coast
FCFPS110-06	JQ774606	Conger conger	Conger	Congridae	Fishes of Portugal - South Coast
FCFPS111-06	JQ774607	Conger conger	Conger	Congridae	Fishes of Portugal - South Coast
FCFPS028-06	JQ774608	Diplodus annularis	Diplodus	Sparidae	Fishes of Portugal - South Coast
FCFPS029-06	JQ774609	Diplodus annularis	Diplodus	Sparidae	Fishes of Portugal - South Coast
FCFPS181-06	JQ774610	Engraulis encrasicolus	Engraulis	Engraulidae	Fishes of Portugal - South Coast
FCFPS182-06	JQ774611	Engraulis encrasicolus	Engraulis	Engraulidae	Fishes of Portugal - South Coast
FCFPS221-06	JQ774612	Etmopterus spinax	Etmopterus	Etmopteridae	Fishes of Portugal - South Coast
FCFPS114-06	JQ774613	Etmopterus spinax	Etmopterus	Etmopteridae	Fishes of Portugal - South Coast
FCFPS222-06	JQ774614	Etmopterus spinax	Etmopterus	Etmopteridae	Fishes of Portugal - South Coast
FCFPS115-06	JQ774615	Etmopterus spinax	Etmopterus	Etmopteridae	Fishes of Portugal - South Coast
FCFPS113-06	JQ774616	Etmopterus spinax	Etmopterus	Etmopteridae	Fishes of Portugal - South Coast
FCFPS196-06	JQ774617	Facciolella oxyrhyncha	Facciolella	Nettastomatidae	Fishes of Portugal - South Coast
FCFPS130-06	JQ774618	Gadiculus argenteus	Gadiculus	Gadidae	Fishes of Portugal - South Coast
FCFPS154-06	JQ774619	Gadiculus argenteus	Gadiculus	Gadidae	Fishes of Portugal - South Coast
FCFPS164-06	JQ774620	Gadiculus argenteus	Gadiculus	Gadidae	Fishes of Portugal - South Coast
FCFPS131-06	JQ774621	Gadiculus argenteus	Gadiculus	Gadidae	Fishes of Portugal - South Coast
FCFPS133-06	JQ774622	Gadiculus argenteus	Gadiculus	Gadidae	Fishes of Portugal - South Coast
FCFPS065-06	JQ774623	Gadiculus argenteus	Gadiculus	Gadidae	Fishes of Portugal - South Coast
FCFPS132-06	JQ774624	Gadiculus argenteus	Gadiculus	Gadidae	Fishes of Portugal - South Coast
FCFPS134-06	JQ774625	Gadiculus argenteus	Gadiculus	Gadidae	Fishes of Portugal - South Coast
FCFPS166-06	JQ774626	Gaidropsarus mediterraneus	Gaidropsarus	Lotidae	Fishes of Portugal - South Coast
FCFPS036-06	JQ774627	Galeus atlanticus	Galeus	Scyliorhinidae	Fishes of Portugal - South Coast
FCFPS224-06	JQ774628	Galeus atlanticus	Galeus	Scyliorhinidae	Fishes of Portugal - South Coast
FCFPS223-06	JQ774629	Galeus atlanticus	Galeus	Scyliorhinidae	Fishes of Portugal - South Coast
FCFPS035-06	JQ774630	Galeus atlanticus	Galeus	Scyliorhinidae	Fishes of Portugal - South Coast
FCFPS227-06	JQ774631	Galeus atlanticus	Galeus	Scyliorhinidae	Fishes of Portugal - South Coast
FCFPS226-06	JQ774632	Galeus atlanticus	Galeus	Scyliorhinidae	Fishes of Portugal - South Coast
FCFPS017-06	JQ774633	Galeus melastomus	Galeus	Scyliorhinidae	Fishes of Portugal - South Coast
FCFPS179-06	JQ774634	Galeus melastomus	Galeus	Scyliorhinidae	Fishes of Portugal - South Coast
FCFPS217-06	JQ774635	Halobatrachus didactylus	Halobatrachus	Batrachoididae	Fishes of Portugal - South Coast
FCFPS172-06	JQ774636	Helicolenus dactylopterus	Helicolenus	Sebastidae	Fishes of Portugal - South Coast
FCFPS137-06	JQ774637	Helicolenus dactylopterus	Helicolenus	Sebastidae	Fishes of Portugal - South Coast
FCFPS066-06	JQ774638	Helicolenus dactylopterus	Helicolenus	Sebastidae	Fishes of Portugal - South Coast
FCFPS086-06	JQ774639	Lepidotrigla cavillone	Lepidotrigla	Triglidae	Fishes of Portugal - South Coast
FCFPS087-06	JQ774640	Lepidotrigla cavillone	Lepidotrigla	Triglidae	Fishes of Portugal - South Coast
FCFPS088-06	JQ774641	Lepidotrigla cavillone	Lepidotrigla	Triglidae	Fishes of Portugal - South Coast
FCFPS085-06	JQ774642	Lepidotrigla cavillone	Lepidotrigla	Triglidae	Fishes of Portugal - South Coast
FCFPS084-06	JQ774643	Lepidotrigla cavillone	Lepidotrigla	Triglidae	Fishes of Portugal - South Coast
FCFPS099-06	JQ774644	Lepidotrigla dieuzeidei	Lepidotrigla	Triglidae	Fishes of Portugal - South Coast
FCFPS135-06	JQ774645	Lepidotrigla dieuzeidei	Lepidotrigla	Triglidae	Fishes of Portugal - South Coast
FCFPS095-06	JQ774646	Lepidotrigla dieuzeidei	Lepidotrigla	Triglidae	Fishes of Portugal - South Coast
FCFPS097-06	JQ774647	Lepidotrigla dieuzeidei	Lepidotrigla	Triglidae	Fishes of Portugal - South Coast
FCFPS096-06	JQ774648	Lepidotrigla dieuzeidei	Lepidotrigla	Triglidae	Fishes of Portugal - South Coast
FCFPS136-06	JQ774649	Lepidotrigla dieuzeidei	Lepidotrigla	Triglidae	Fishes of Portugal - South Coast
FCFPS098-06	JQ774650	Lepidotrigla dieuzeidei	Lepidotrigla	Triglidae	Fishes of Portugal - South Coast
FCFPS180-06	JQ774651	Lophius budegassa	Lophius	Lophiidae	Fishes of Portugal - South Coast
FCFPS024-06	JQ774652	Lophius budegassa	Lophius	Lophiidae	Fishes of Portugal - South Coast
FCFPS207-06	JQ774653	Macroramphosus scolopax	Macroramphosus	Centriscidae	Fishes of Portugal - South Coast
FCFPS206-06	JQ774654	Macroramphosus scolopax	Macroramphosus	Centriscidae	Fishes of Portugal - South Coast
FCFPS208-06	JQ774655	Macroramphosus scolopax	Macroramphosus	Centriscidae	Fishes of Portugal - South Coast
FCFPS209-06	JQ774656	Macroramphosus scolopax	Macroramphosus	Centriscidae	Fishes of Portugal - South Coast
FCFPS211-06	JQ774657	Macroramphosus scolopax	Macroramphosus	Centriscidae	Fishes of Portugal - South Coast
FCFPS210-06	JQ774658	Macroramphosus scolopax	Macroramphosus	Centriscidae	Fishes of Portugal - South Coast
FCFPS203-06	JQ774659	Merluccius merluccius	Merluccius	Merlucciidae	Fishes of Portugal - South Coast
FCFPS073-06	JQ774660	Merluccius merluccius	Merluccius	Merlucciidae	Fishes of Portugal - South Coast
FCFPS072-06	JQ774661	Merluccius merluccius	Merluccius	Merlucciidae	Fishes of Portugal - South Coast
FCFPS106-06	JQ774662	Merluccius merluccius	Merluccius	Merlucciidae	Fishes of Portugal - South Coast
FCFPS105-06	JQ774663	Merluccius merluccius	Merluccius	Merlucciidae	Fishes of Portugal - South Coast
FCFPS109-06	JQ774664	Merluccius merluccius	Merluccius	Merlucciidae	Fishes of Portugal - South Coast
FCFPS107-06	JQ774665	Merluccius merluccius	Merluccius	Merlucciidae	Fishes of Portugal - South Coast
FCFPS108-06	JQ774666	Merluccius merluccius	Merluccius	Merlucciidae	Fishes of Portugal - South Coast
FCFPS158-06	JQ774667	Merluccius merluccius	Merluccius	Merlucciidae	Fishes of Portugal - South Coast
FCFPS157-06	JQ774668	Merluccius merluccius	Merluccius	Merlucciidae	Fishes of Portugal - South Coast
FCFPS201-06	JQ774669	Microchirus azevia	Microchirus	Soleidae	Fishes of Portugal - South Coast
FCFPS200-06	JQ774670	Microchirus azevia	Microchirus	Soleidae	Fishes of Portugal - South Coast
FCFPS202-06	JQ774671	Microchirus azevia	Microchirus	Soleidae	Fishes of Portugal - South Coast
FCFPS199-06	JQ774672	Microchirus azevia	Microchirus	Soleidae	Fishes of Portugal - South Coast
FCFPS171-06	JQ774673	Microchirus boscanion	Microchirus	Soleidae	Fishes of Portugal - South Coast
FCFPS150-06	JQ774674	Microchirus boscanion	Microchirus	Soleidae	Fishes of Portugal - South Coast
FCFPS170-06	JQ774675	Microchirus boscanion	Microchirus	Soleidae	Fishes of Portugal - South Coast
FCFPS156-06	JQ774676	Microchirus boscanion	Microchirus	Soleidae	Fishes of Portugal - South Coast
FCFPS169-06	JQ774677	Microchirus boscanion	Microchirus	Soleidae	Fishes of Portugal - South Coast
FCFPS025-06	JQ774678	Microchirus variegatus	Microchirus	Soleidae	Fishes of Portugal - South Coast
FCFPS143-06	JQ774679	Microchirus variegatus	Microchirus	Soleidae	Fishes of Portugal - South Coast
FCFPS173-06	JQ774680	Microchirus variegatus	Microchirus	Soleidae	Fishes of Portugal - South Coast
FCFPS163-06	JQ774681	Microchirus variegatus	Microchirus	Soleidae	Fishes of Portugal - South Coast
FCFPS075-06	JQ774682	Micromesistius poutassou	Micromesistius	Gadidae	Fishes of Portugal - South Coast
FCFPS076-06	JQ774683	Micromesistius poutassou	Micromesistius	Gadidae	Fishes of Portugal - South Coast
FCFPS074-06	JQ774684	Micromesistius poutassou	Micromesistius	Gadidae	Fishes of Portugal - South Coast
FCFPS077-06	JQ774685	Micromesistius poutassou	Micromesistius	Gadidae	Fishes of Portugal - South Coast
FCFPS234-06	JQ774686	Micromesistius poutassou	Micromesistius	Gadidae	Fishes of Portugal - South Coast
FCFPS155-06	JQ774687	Mullus barbatus	Mullus	Mullidae	Fishes of Portugal - South Coast
FCFPS204-06	JQ774688	Myctophidae		Myctophidae	Fishes of Portugal - South Coast
FCFPS205-06	JQ774689	Myctophidae		Myctophidae	Fishes of Portugal - South Coast
FCFPS142-06	JQ774690	Pagellus acarne	Pagellus	Sparidae	Fishes of Portugal - South Coast
FCFPS141-06	JQ774691	Pagellus acarne	Pagellus	Sparidae	Fishes of Portugal - South Coast
FCFPS174-06	JQ774692	Peristedion cataphractum	Peristedion	Peristediidae	Fishes of Portugal - South Coast
FCFPS054-06	JQ774693	Peristedion cataphractum	Peristedion	Peristediidae	Fishes of Portugal - South Coast
FCFPS197-06	JQ774694	Phycis blennoides	Phycis	Phycidae	Fishes of Portugal - South Coast
FCFPS089-06	JQ774695	Pontinus kuhlii	Pontinus	Scorpaenidae	Fishes of Portugal - South Coast
FCFPS090-06	JQ774696	Pontinus kuhlii	Pontinus	Scorpaenidae	Fishes of Portugal - South Coast
FCFPS011-06	JQ774697	Raja clavata	Raja	Rajidae	Fishes of Portugal - South Coast
FCFPS007-06	JQ774698	Raja clavata	Raja	Rajidae	Fishes of Portugal - South Coast
FCFPS006-06	JQ774699	Raja clavata	Raja	Rajidae	Fishes of Portugal - South Coast
FCFPS002-06	JQ774700	Raja clavata	Raja	Rajidae	Fishes of Portugal - South Coast
FCFPS008-06	JQ774701	Raja miraletus	Raja	Rajidae	Fishes of Portugal - South Coast
FCFPS004-06	JQ774702	Raja miraletus	Raja	Rajidae	Fishes of Portugal - South Coast
FCFPS005-06	JQ774703	Raja miraletus	Raja	Rajidae	Fishes of Portugal - South Coast
FCFPS003-06	JQ774704	Raja miraletus	Raja	Rajidae	Fishes of Portugal - South Coast
FCFPS009-06	JQ774705	Raja montagui	Raja	Rajidae	Fishes of Portugal - South Coast
FCFPS012-06	JQ774706	Raja montagui	Raja	Rajidae	Fishes of Portugal - South Coast
FCFPS010-06	JQ774707	Raja montagui	Raja	Rajidae	Fishes of Portugal - South Coast
FCFPS148-06	JQ774708	Sardina pilchardus	Sardina	Clupeidae	Fishes of Portugal - South Coast
FCFPS145-06	JQ774709	Sardina pilchardus	Sardina	Clupeidae	Fishes of Portugal - South Coast
FCFPS149-06	JQ774710	Sardina pilchardus	Sardina	Clupeidae	Fishes of Portugal - South Coast
FCFPS146-06	JQ774711	Sardina pilchardus	Sardina	Clupeidae	Fishes of Portugal - South Coast
FCFPS147-06	JQ774712	Sardina pilchardus	Sardina	Clupeidae	Fishes of Portugal - South Coast
FCFPS118-06	JQ774713	Scomber colias	Scomber	Scombridae	Fishes of Portugal - South Coast
FCFPS119-06	JQ774714	Scomber colias	Scomber	Scombridae	Fishes of Portugal - South Coast
FCFPS034-06	JQ774715	Scomber colias	Scomber	Scombridae	Fishes of Portugal - South Coast
FCFPS032-06	JQ774716	Scomber colias	Scomber	Scombridae	Fishes of Portugal - South Coast
FCFPS033-06	JQ774717	Scomber colias	Scomber	Scombridae	Fishes of Portugal - South Coast
FCFPS117-06	JQ774718	Scomber colias	Scomber	Scombridae	Fishes of Portugal - South Coast
FCFPS116-06	JQ774719	Scomber colias	Scomber	Scombridae	Fishes of Portugal - South Coast
FCFPS040-06	JQ774720	Scomber scombrus	Scomber	Scombridae	Fishes of Portugal - South Coast
FCFPS037-06	JQ774721	Scomber scombrus	Scomber	Scombridae	Fishes of Portugal - South Coast
FCFPS039-06	JQ774722	Scomber scombrus	Scomber	Scombridae	Fishes of Portugal - South Coast
FCFPS038-06	JQ774723	Scomber scombrus	Scomber	Scombridae	Fishes of Portugal - South Coast
FCFPS152-06	JQ774724	Scomber scombrus	Scomber	Scombridae	Fishes of Portugal - South Coast
FCFPS041-06	JQ774725	Scomber scombrus	Scomber	Scombridae	Fishes of Portugal - South Coast
FCFPS059-06	JQ774726	Scorpaena notata	Scorpaena	Scorpaenidae	Fishes of Portugal - South Coast
FCFPS060-06	JQ774727	Scorpaena notata	Scorpaena	Scorpaenidae	Fishes of Portugal - South Coast
FCFPS023-06	JQ774728	Scyliorhinus canicula	Scyliorhinus	Scyliorhinidae	Fishes of Portugal - South Coast
FCFPS014-06	JQ774729	Scyliorhinus canicula	Scyliorhinus	Scyliorhinidae	Fishes of Portugal - South Coast
FCFPS016-06	JQ774730	Scyliorhinus canicula	Scyliorhinus	Scyliorhinidae	Fishes of Portugal - South Coast
FCFPS013-06	JQ774731	Scyliorhinus canicula	Scyliorhinus	Scyliorhinidae	Fishes of Portugal - South Coast
FCFPS015-06	JQ774732	Scyliorhinus canicula	Scyliorhinus	Scyliorhinidae	Fishes of Portugal - South Coast
FCFPS191-06	JQ774733	Serranus hepatus	Serranus	Serranidae	Fishes of Portugal - South Coast
FCFPS194-06	JQ774734	Serranus hepatus	Serranus	Serranidae	Fishes of Portugal - South Coast
FCFPS195-06	JQ774735	Serranus hepatus	Serranus	Serranidae	Fishes of Portugal - South Coast
FCFPS193-06	JQ774736	Serranus hepatus	Serranus	Serranidae	Fishes of Portugal - South Coast
FCFPS192-06	JQ774737	Serranus hepatus	Serranus	Serranidae	Fishes of Portugal - South Coast
FCFPS053-06	JQ774738	Spicara maena	Spicara	Centracanthidae	Fishes of Portugal - South Coast
FCFPS051-06	JQ774739	Spicara maena	Spicara	Centracanthidae	Fishes of Portugal - South Coast
FCFPS052-06	JQ774740	Spicara maena	Spicara	Centracanthidae	Fishes of Portugal - South Coast
FCFPS049-06	JQ774741	Spicara maena	Spicara	Centracanthidae	Fishes of Portugal - South Coast
FCFPS050-06	JQ774742	Spicara maena	Spicara	Centracanthidae	Fishes of Portugal - South Coast
FCFPS228-06	JQ774743	Spondyliosoma cantharus	Spondyliosoma	Sparidae	Fishes of Portugal - South Coast
FCFPS165-06	JQ774744	Spondyliosoma cantharus	Spondyliosoma	Sparidae	Fishes of Portugal - South Coast
FCFPS230-06	JQ774745	Spondyliosoma cantharus	Spondyliosoma	Sparidae	Fishes of Portugal - South Coast
FCFPS229-06	JQ774746	Spondyliosoma cantharus	Spondyliosoma	Sparidae	Fishes of Portugal - South Coast
FCFPS055-06	JQ774747	Spondyliosoma cantharus	Spondyliosoma	Sparidae	Fishes of Portugal - South Coast
FCFPS062-06	JQ774748	Synaphobranchus kaupii	Synaphobranchus	Synaphobranchidae	Fishes of Portugal - South Coast
FCFPS139-06	JQ774749	Synchiropus phaeton	Synchiropus	Callionymidae	Fishes of Portugal - South Coast
FCFPS140-06	JQ774750	Synchiropus phaeton	Synchiropus	Callionymidae	Fishes of Portugal - South Coast
FCFPS138-06	JQ774751	Synchiropus phaeton	Synchiropus	Callionymidae	Fishes of Portugal - South Coast
FCFPS213-06	JQ774752	Torpedo marmorata	Torpedo	Torpedinidae	Fishes of Portugal - South Coast
FCFPS214-06	JQ774753	Torpedo marmorata	Torpedo	Torpedinidae	Fishes of Portugal - South Coast
FCFPS061-06	JQ774754	Trachinus draco	Trachinus	Trachinidae	Fishes of Portugal - South Coast
FCFPS187-06	JQ774755	Trachurus picturatus	Trachurus	Carangidae	Fishes of Portugal - South Coast
FCFPS189-06	JQ774756	Trachurus picturatus	Trachurus	Carangidae	Fishes of Portugal - South Coast
FCFPS186-06	JQ774757	Trachurus picturatus	Trachurus	Carangidae	Fishes of Portugal - South Coast
FCFPS188-06	JQ774758	Trachurus picturatus	Trachurus	Carangidae	Fishes of Portugal - South Coast
FCFPS190-06	JQ774759	Trachurus picturatus	Trachurus	Carangidae	Fishes of Portugal - South Coast
FCFPS144-06	JQ774760	Trachurus trachurus	Trachurus	Carangidae	Fishes of Portugal - South Coast
FCFPS100-06	JQ774761	Trachurus trachurus	Trachurus	Carangidae	Fishes of Portugal - South Coast
FCFPS103-06	JQ774762	Trachurus trachurus	Trachurus	Carangidae	Fishes of Portugal - South Coast
FCFPS102-06	JQ774763	Trachurus trachurus	Trachurus	Carangidae	Fishes of Portugal - South Coast
FCFPS101-06	JQ774764	Trachurus trachurus	Trachurus	Carangidae	Fishes of Portugal - South Coast
FCFPS178-06	JQ774765	Trachurus trachurus	Trachurus	Carangidae	Fishes of Portugal - South Coast
FCFPS162-06	JQ774766	Trachurus trachurus	Trachurus	Carangidae	Fishes of Portugal - South Coast
FCFPS057-06	JQ774767	Trigla lyra	Trigla	Triglidae	Fishes of Portugal - South Coast
FCFPS056-06	JQ774768	Trigla lyra	Trigla	Triglidae	Fishes of Portugal - South Coast
FCFP035-05	JQ774769	Anthias anthias	Anthias	Serranidae	Fishes of Portugal - West Coast 1
FCFP174-05	JQ774770	Argentina sphyraena	Argentina	Argentinidae	Fishes of Portugal - West Coast 1
FCFP175-05	JQ774771	Argentina sphyraena	Argentina	Argentinidae	Fishes of Portugal - West Coast 1
FCFP176-05	JQ774772	Argentina sphyraena	Argentina	Argentinidae	Fishes of Portugal - West Coast 1
FCFP173-05	JQ774773	Argentina sphyraena	Argentina	Argentinidae	Fishes of Portugal - West Coast 1
FCFP037-05	JQ774774	Arnoglossus imperialis	Arnoglossus	Bothidae	Fishes of Portugal - West Coast 1
FCFP036-05	JQ774775	Arnoglossus imperialis	Arnoglossus	Bothidae	Fishes of Portugal - West Coast 1
FCFP028-05	JQ774776	Arnoglossus laterna	Arnoglossus	Bothidae	Fishes of Portugal - West Coast 1
FCFP029-05	JQ774777	Arnoglossus laterna	Arnoglossus	Bothidae	Fishes of Portugal - West Coast 1
FCFP025-05	JQ774778	Arnoglossus laterna	Arnoglossus	Bothidae	Fishes of Portugal - West Coast 1
FCFP027-05	JQ774779	Arnoglossus laterna	Arnoglossus	Bothidae	Fishes of Portugal - West Coast 1
FCFP026-05	JQ774780	Arnoglossus laterna	Arnoglossus	Bothidae	Fishes of Portugal - West Coast 1
FCFP081-05	JQ774781	Arnoglossus rueppelii	Arnoglossus	Bothidae	Fishes of Portugal - West Coast 1
FCFP082-05	JQ774782	Arnoglossus rueppelii	Arnoglossus	Bothidae	Fishes of Portugal - West Coast 1
FCFP061-05	JQ774783	Arnoglossus rueppelii	Arnoglossus	Bothidae	Fishes of Portugal - West Coast 1
FCFP062-05	JQ774784	Arnoglossus rueppelii	Arnoglossus	Bothidae	Fishes of Portugal - West Coast 1
FCFP060-05	JQ774785	Arnoglossus rueppelii	Arnoglossus	Bothidae	Fishes of Portugal - West Coast 1
FCFP085-05	JQ774786	Blennius ocellaris	Blennius	Blenniidae	Fishes of Portugal - West Coast 1
FCFP033-05	JQ774787	Blennius ocellaris	Blennius	Blenniidae	Fishes of Portugal - West Coast 1
FCFP034-05	JQ774788	Blennius ocellaris	Blennius	Blenniidae	Fishes of Portugal - West Coast 1
FCFP083-05	JQ774789	Blennius ocellaris	Blennius	Blenniidae	Fishes of Portugal - West Coast 1
FCFP084-05	JQ774790	Blennius ocellaris	Blennius	Blenniidae	Fishes of Portugal - West Coast 1
FCFP094-05	JQ774791	Boops boops	Boops	Sparidae	Fishes of Portugal - West Coast 1
FCFP092-05	JQ774792	Boops boops	Boops	Sparidae	Fishes of Portugal - West Coast 1
FCFP093-05	JQ774793	Boops boops	Boops	Sparidae	Fishes of Portugal - West Coast 1
FCFP031-05	JQ774794	Callionymus lyra	Callionymus	Callionymidae	Fishes of Portugal - West Coast 1
FCFP012-05	JQ774795	Callionymus lyra	Callionymus	Callionymidae	Fishes of Portugal - West Coast 1
FCFP032-05	JQ774796	Callionymus lyra	Callionymus	Callionymidae	Fishes of Portugal - West Coast 1
FCFP051-05	JQ774797	Callionymus maculatus	Callionymus	Callionymidae	Fishes of Portugal - West Coast 1
FCFP077-05	JQ774798	Capros aper	Capros	Caproidae	Fishes of Portugal - West Coast 1
FCFP078-05	JQ774799	Capros aper	Capros	Caproidae	Fishes of Portugal - West Coast 1
FCFP075-05	JQ774800	Capros aper	Capros	Caproidae	Fishes of Portugal - West Coast 1
FCFP074-05	JQ774801	Capros aper	Capros	Caproidae	Fishes of Portugal - West Coast 1
FCFP076-05	JQ774802	Capros aper	Capros	Caproidae	Fishes of Portugal - West Coast 1
FCFP137-05	JQ774803	Chelidonichthys lucernus	Chelidonichthys	Triglidae	Fishes of Portugal - West Coast 1
FCFP184-05	JQ774804	Chelidonichthys lucernus	Chelidonichthys	Triglidae	Fishes of Portugal - West Coast 1
FCFP182-05	JQ774805	Chelidonichthys lucernus	Chelidonichthys	Triglidae	Fishes of Portugal - West Coast 1
FCFP136-05	JQ774806	Chelidonichthys lucernus	Chelidonichthys	Triglidae	Fishes of Portugal - West Coast 1
FCFP183-05	JQ774807	Chelidonichthys lucernus	Chelidonichthys	Triglidae	Fishes of Portugal - West Coast 1
FCFP149-05	JQ774808	Chelidonichthys obscurus	Chelidonichthys	Triglidae	Fishes of Portugal - West Coast 1
FCFP146-05	JQ774809	Chelidonichthys obscurus	Chelidonichthys	Triglidae	Fishes of Portugal - West Coast 1
FCFP147-05	JQ774810	Chelidonichthys obscurus	Chelidonichthys	Triglidae	Fishes of Portugal - West Coast 1
FCFP148-05	JQ774811	Chelidonichthys obscurus	Chelidonichthys	Triglidae	Fishes of Portugal - West Coast 1
FCFP145-05	JQ774812	Chelidonichthys obscurus	Chelidonichthys	Triglidae	Fishes of Portugal - West Coast 1
FCFP088-05	JQ774813	Citharus linguatula	Citharus	Citharidae	Fishes of Portugal - West Coast 1
FCFP089-05	JQ774814	Citharus linguatula	Citharus	Citharidae	Fishes of Portugal - West Coast 1
FCFP091-05	JQ774815	Citharus linguatula	Citharus	Citharidae	Fishes of Portugal - West Coast 1
FCFP090-05	JQ774816	Citharus linguatula	Citharus	Citharidae	Fishes of Portugal - West Coast 1
FCFP024-05	JQ774817	Conger conger	Conger	Congridae	Fishes of Portugal - West Coast 1
FCFP021-05	JQ774818	Conger conger	Conger	Congridae	Fishes of Portugal - West Coast 1
FCFP022-05	JQ774819	Conger conger	Conger	Congridae	Fishes of Portugal - West Coast 1
FCFP023-05	JQ774820	Conger conger	Conger	Congridae	Fishes of Portugal - West Coast 1
FCFP030-05	JQ774821	Conger conger	Conger	Congridae	Fishes of Portugal - West Coast 1
FCFP011-05	JQ774822	Diplodus sargus	Diplodus	Sparidae	Fishes of Portugal - West Coast 1
FCFP196-05	JQ774823	Engraulis encrasicolus	Engraulis	Engraulidae	Fishes of Portugal - West Coast 1
FCFP194-05	JQ774824	Engraulis encrasicolus	Engraulis	Engraulidae	Fishes of Portugal - West Coast 1
FCFP195-05	JQ774825	Engraulis encrasicolus	Engraulis	Engraulidae	Fishes of Portugal - West Coast 1
FCFP193-05	JQ774826	Engraulis encrasicolus	Engraulis	Engraulidae	Fishes of Portugal - West Coast 1
FCFP192-05	JQ774827	Engraulis encrasicolus	Engraulis	Engraulidae	Fishes of Portugal - West Coast 1
FCFP067-05	JQ774828	Gadiculus argenteus	Gadiculus	Gadidae	Fishes of Portugal - West Coast 1
FCFP066-05	JQ774829	Gadiculus argenteus	Gadiculus	Gadidae	Fishes of Portugal - West Coast 1
FCFP069-05	JQ774830	Gadiculus argenteus	Gadiculus	Gadidae	Fishes of Portugal - West Coast 1
FCFP065-05	JQ774831	Gadiculus argenteus	Gadiculus	Gadidae	Fishes of Portugal - West Coast 1
FCFP068-05	JQ774832	Gadiculus argenteus	Gadiculus	Gadidae	Fishes of Portugal - West Coast 1
MLFPI003-09	JQ774833	Galeus atlanticus	Galeus	Scyliorhinidae	Fishes of Portugal - West Coast 1
MLFPI001-09	JQ774834	Galeus atlanticus	Galeus	Scyliorhinidae	Fishes of Portugal - West Coast 1
MLFPI002-09	JQ774835	Galeus atlanticus	Galeus	Scyliorhinidae	Fishes of Portugal - West Coast 1
MLFPI004-09	JQ774836	Galeus atlanticus	Galeus	Scyliorhinidae	Fishes of Portugal - West Coast 1
MLFPI005-09	JQ774837	Galeus atlanticus	Galeus	Scyliorhinidae	Fishes of Portugal - West Coast 1
MLFPI008-09	JQ774838	Galeus melastomus	Galeus	Scyliorhinidae	Fishes of Portugal - West Coast 1
MLFPI009-09	JQ774839	Galeus melastomus	Galeus	Scyliorhinidae	Fishes of Portugal - West Coast 1
MLFPI007-09	JQ774840	Galeus melastomus	Galeus	Scyliorhinidae	Fishes of Portugal - West Coast 1
MLFPI010-09	JQ774841	Galeus melastomus	Galeus	Scyliorhinidae	Fishes of Portugal - West Coast 1
FCFP040-05	JQ774842	Lepidorhombus boscii	Lepidorhombus	Scophthalmidae	Fishes of Portugal - West Coast 1
FCFP041-05	JQ774843	Lepidorhombus boscii	Lepidorhombus	Scophthalmidae	Fishes of Portugal - West Coast 1
FCFP039-05	JQ774844	Lepidorhombus boscii	Lepidorhombus	Scophthalmidae	Fishes of Portugal - West Coast 1
FCFP038-05	JQ774845	Lepidorhombus boscii	Lepidorhombus	Scophthalmidae	Fishes of Portugal - West Coast 1
FCFP042-05	JQ774846	Lepidorhombus boscii	Lepidorhombus	Scophthalmidae	Fishes of Portugal - West Coast 1
FCFP063-05	JQ774847	Lepidorhombus whiffiagonis	Lepidorhombus	Scophthalmidae	Fishes of Portugal - West Coast 1
FCFP166-05	JQ774848	Lepidotrigla cavillone	Lepidotrigla	Triglidae	Fishes of Portugal - West Coast 1
FCFP165-05	JQ774849	Lepidotrigla cavillone	Lepidotrigla	Triglidae	Fishes of Portugal - West Coast 1
FCFP169-05	JQ774850	Lepidotrigla dieuzeidei	Lepidotrigla	Triglidae	Fishes of Portugal - West Coast 1
FCFP168-05	JQ774851	Lepidotrigla dieuzeidei	Lepidotrigla	Triglidae	Fishes of Portugal - West Coast 1
FCFP167-05	JQ774852	Lepidotrigla dieuzeidei	Lepidotrigla	Triglidae	Fishes of Portugal - West Coast 1
FCFP004-05	JQ774853	Leucoraja naevus	Leucoraja	Rajidae	Fishes of Portugal - West Coast 1
FCFP059-05	JQ774854	Macroramphosus scolopax	Macroramphosus	Centriscidae	Fishes of Portugal - West Coast 1
FCFP058-05	JQ774855	Macroramphosus scolopax	Macroramphosus	Centriscidae	Fishes of Portugal - West Coast 1
FCFP057-05	JQ774856	Macroramphosus scolopax	Macroramphosus	Centriscidae	Fishes of Portugal - West Coast 1
FCFP055-05	JQ774857	Macroramphosus scolopax	Macroramphosus	Centriscidae	Fishes of Portugal - West Coast 1
FCFP056-05	JQ774858	Macroramphosus scolopax	Macroramphosus	Centriscidae	Fishes of Portugal - West Coast 1
FCFP002-05	JQ774859	Merluccius merluccius	Merluccius	Merlucciidae	Fishes of Portugal - West Coast 1
FCFP188-05	JQ774860	Merluccius merluccius	Merluccius	Merlucciidae	Fishes of Portugal - West Coast 1
FCFP187-05	JQ774861	Merluccius merluccius	Merluccius	Merlucciidae	Fishes of Portugal - West Coast 1
FCFP001-05	JQ774862	Merluccius merluccius	Merluccius	Merlucciidae	Fishes of Portugal - West Coast 1
FCFP003-05	JQ774863	Merluccius merluccius	Merluccius	Merlucciidae	Fishes of Portugal - West Coast 1
FCFP018-05	JQ774864	Microchirus variegatus	Microchirus	Soleidae	Fishes of Portugal - West Coast 1
FCFP020-05	JQ774865	Microchirus variegatus	Microchirus	Soleidae	Fishes of Portugal - West Coast 1
FCFP019-05	JQ774866	Microchirus variegatus	Microchirus	Soleidae	Fishes of Portugal - West Coast 1
FCFP046-05	JQ774867	Micromesistius poutassou	Micromesistius	Gadidae	Fishes of Portugal - West Coast 1
FCFP045-05	JQ774868	Micromesistius poutassou	Micromesistius	Gadidae	Fishes of Portugal - West Coast 1
FCFP047-05	JQ774869	Micromesistius poutassou	Micromesistius	Gadidae	Fishes of Portugal - West Coast 1
FCFP043-05	JQ774870	Micromesistius poutassou	Micromesistius	Gadidae	Fishes of Portugal - West Coast 1
FCFP044-05	JQ774871	Micromesistius poutassou	Micromesistius	Gadidae	Fishes of Portugal - West Coast 1
FCFP138-05	JQ774872	Mullus surmuletus	Mullus	Mullidae	Fishes of Portugal - West Coast 1
FCFP140-05	JQ774873	Mullus surmuletus	Mullus	Mullidae	Fishes of Portugal - West Coast 1
FCFP142-05	JQ774874	Mullus surmuletus	Mullus	Mullidae	Fishes of Portugal - West Coast 1
FCFP141-05	JQ774875	Mullus surmuletus	Mullus	Mullidae	Fishes of Portugal - West Coast 1
FCFP139-05	JQ774876	Mullus surmuletus	Mullus	Mullidae	Fishes of Portugal - West Coast 1
FCFP115-05	JQ774877	Pagellus acarne	Pagellus	Sparidae	Fishes of Portugal - West Coast 1
FCFP118-05	JQ774878	Pagellus acarne	Pagellus	Sparidae	Fishes of Portugal - West Coast 1
FCFP119-05	JQ774879	Pagellus acarne	Pagellus	Sparidae	Fishes of Portugal - West Coast 1
FCFP117-05	JQ774880	Pagellus acarne	Pagellus	Sparidae	Fishes of Portugal - West Coast 1
FCFP116-05	JQ774881	Pagellus acarne	Pagellus	Sparidae	Fishes of Portugal - West Coast 1
FCFP156-05	JQ774882	Pagellus erythrinus	Pagellus	Sparidae	Fishes of Portugal - West Coast 1
FCFP157-05	JQ774883	Pagellus erythrinus	Pagellus	Sparidae	Fishes of Portugal - West Coast 1
FCFP158-05	JQ774884	Pagellus erythrinus	Pagellus	Sparidae	Fishes of Portugal - West Coast 1
FCFP159-05	JQ774885	Pagellus erythrinus	Pagellus	Sparidae	Fishes of Portugal - West Coast 1
FCFP155-05	JQ774886	Pagellus erythrinus	Pagellus	Sparidae	Fishes of Portugal - West Coast 1
FCFP005-05	JQ774887	Raja brachyura	Raja	Rajidae	Fishes of Portugal - West Coast 1
FCFP151-05	JQ774888	Raja clavata	Raja	Rajidae	Fishes of Portugal - West Coast 1
FCFP150-05	JQ774889	Raja clavata	Raja	Rajidae	Fishes of Portugal - West Coast 1
FCFP008-05	JQ774890	Raja clavata	Raja	Rajidae	Fishes of Portugal - West Coast 1
FCFP009-05	JQ774891	Raja clavata	Raja	Rajidae	Fishes of Portugal - West Coast 1
FCFP007-05	JQ774892	Raja miraletus	Raja	Rajidae	Fishes of Portugal - West Coast 1
FCFP144-05	JQ774893	Raja miraletus	Raja	Rajidae	Fishes of Portugal - West Coast 1
FCFP143-05	JQ774894	Raja miraletus	Raja	Rajidae	Fishes of Portugal - West Coast 1
FCFP006-05	JQ774895	Raja montagui	Raja	Rajidae	Fishes of Portugal - West Coast 1
FCFP111-05	JQ774896	Sardina pilchardus	Sardina	Clupeidae	Fishes of Portugal - West Coast 1
FCFP110-05	JQ774897	Sardina pilchardus	Sardina	Clupeidae	Fishes of Portugal - West Coast 1
FCFP112-05	JQ774898	Sardina pilchardus	Sardina	Clupeidae	Fishes of Portugal - West Coast 1
FCFP114-05	JQ774899	Sardina pilchardus	Sardina	Clupeidae	Fishes of Portugal - West Coast 1
FCFP113-05	JQ774900	Sardina pilchardus	Sardina	Clupeidae	Fishes of Portugal - West Coast 1
FCFP099-05	JQ774901	Scomber scombrus	Scomber	Scombridae	Fishes of Portugal - West Coast 1
FCFP095-05	JQ774902	Scomber scombrus	Scomber	Scombridae	Fishes of Portugal - West Coast 1
FCFP098-05	JQ774903	Scomber scombrus	Scomber	Scombridae	Fishes of Portugal - West Coast 1
FCFP097-05	JQ774904	Scomber scombrus	Scomber	Scombridae	Fishes of Portugal - West Coast 1
FCFP096-05	JQ774905	Scomber scombrus	Scomber	Scombridae	Fishes of Portugal - West Coast 1
FCFP186-05	JQ774906	Scorpaena notata	Scorpaena	Scorpaenidae	Fishes of Portugal - West Coast 1
FCFP185-05	JQ774907	Scorpaena notata	Scorpaena	Scorpaenidae	Fishes of Portugal - West Coast 1
FCFP189-05	JQ774908	Scorpaena notata	Scorpaena	Scorpaenidae	Fishes of Portugal - West Coast 1
FCFP190-05	JQ774909	Scorpaena notata	Scorpaena	Scorpaenidae	Fishes of Portugal - West Coast 1
FCFP191-05	JQ774910	Scorpaena notata	Scorpaena	Scorpaenidae	Fishes of Portugal - West Coast 1
FCFP100-05	JQ774911	Scyliorhinus canicula	Scyliorhinus	Scyliorhinidae	Fishes of Portugal - West Coast 1
FCFP102-05	JQ774912	Scyliorhinus canicula	Scyliorhinus	Scyliorhinidae	Fishes of Portugal - West Coast 1
FCFP103-05	JQ774913	Scyliorhinus canicula	Scyliorhinus	Scyliorhinidae	Fishes of Portugal - West Coast 1
FCFP101-05	JQ774914	Scyliorhinus canicula	Scyliorhinus	Scyliorhinidae	Fishes of Portugal - West Coast 1
FCFP104-05	JQ774915	Scyliorhinus canicula	Scyliorhinus	Scyliorhinidae	Fishes of Portugal - West Coast 1
FCFP087-05	JQ774916	Serranus hepatus	Serranus	Serranidae	Fishes of Portugal - West Coast 1
FCFP086-05	JQ774917	Serranus hepatus	Serranus	Serranidae	Fishes of Portugal - West Coast 1
FCFP180-05	JQ774918	Solea solea	Solea	Soleidae	Fishes of Portugal - West Coast 1
FCFP178-05	JQ774919	Solea solea	Solea	Soleidae	Fishes of Portugal - West Coast 1
FCFP177-05	JQ774920	Solea solea	Solea	Soleidae	Fishes of Portugal - West Coast 1
FCFP179-05	JQ774921	Solea solea	Solea	Soleidae	Fishes of Portugal - West Coast 1
FCFP181-05	JQ774922	Solea solea	Solea	Soleidae	Fishes of Portugal - West Coast 1
FCFP162-05	JQ774923	Spondyliosoma cantharus	Spondyliosoma	Sparidae	Fishes of Portugal - West Coast 1
FCFP161-05	JQ774924	Spondyliosoma cantharus	Spondyliosoma	Sparidae	Fishes of Portugal - West Coast 1
FCFP163-05	JQ774925	Spondyliosoma cantharus	Spondyliosoma	Sparidae	Fishes of Portugal - West Coast 1
FCFP164-05	JQ774926	Spondyliosoma cantharus	Spondyliosoma	Sparidae	Fishes of Portugal - West Coast 1
FCFP160-05	JQ774927	Spondyliosoma cantharus	Spondyliosoma	Sparidae	Fishes of Portugal - West Coast 1
FCFP128-05	JQ774928	Trachinus draco	Trachinus	Trachinidae	Fishes of Portugal - West Coast 1
FCFP127-05	JQ774929	Trachinus draco	Trachinus	Trachinidae	Fishes of Portugal - West Coast 1
FCFP129-05	JQ774930	Trachinus draco	Trachinus	Trachinidae	Fishes of Portugal - West Coast 1
FCFP126-05	JQ774931	Trachinus draco	Trachinus	Trachinidae	Fishes of Portugal - West Coast 1
FCFP130-05	JQ774932	Trachinus draco	Trachinus	Trachinidae	Fishes of Portugal - West Coast 1
FCFP048-05	JQ774933	Trachurus picturatus	Trachurus	Carangidae	Fishes of Portugal - West Coast 1
FCFP071-05	JQ774934	Trachurus picturatus	Trachurus	Carangidae	Fishes of Portugal - West Coast 1
FCFP070-05	JQ774935	Trachurus picturatus	Trachurus	Carangidae	Fishes of Portugal - West Coast 1
FCFP072-05	JQ774936	Trachurus picturatus	Trachurus	Carangidae	Fishes of Portugal - West Coast 1
FCFP049-05	JQ774937	Trachurus picturatus	Trachurus	Carangidae	Fishes of Portugal - West Coast 1
FCFP108-05	JQ774938	Trachurus trachurus	Trachurus	Carangidae	Fishes of Portugal - West Coast 1
FCFP109-05	JQ774939	Trachurus trachurus	Trachurus	Carangidae	Fishes of Portugal - West Coast 1
FCFP107-05	JQ774940	Trachurus trachurus	Trachurus	Carangidae	Fishes of Portugal - West Coast 1
FCFP105-05	JQ774941	Trachurus trachurus	Trachurus	Carangidae	Fishes of Portugal - West Coast 1
FCFP106-05	JQ774942	Trachurus trachurus	Trachurus	Carangidae	Fishes of Portugal - West Coast 1
FCFP172-05	JQ774943	Trigla lyra	Trigla	Triglidae	Fishes of Portugal - West Coast 1
FCFP010-05	JQ774944	Trigla lyra	Trigla	Triglidae	Fishes of Portugal - West Coast 1
FCFP170-05	JQ774945	Trigla lyra	Trigla	Triglidae	Fishes of Portugal - West Coast 1
FCFP171-05	JQ774946	Trigla lyra	Trigla	Triglidae	Fishes of Portugal - West Coast 1
FCFP131-05	JQ774947	Trigloporus lastoviza	Trigloporus	Triglidae	Fishes of Portugal - West Coast 1
FCFP134-05	JQ774948	Trigloporus lastoviza	Trigloporus	Triglidae	Fishes of Portugal - West Coast 1
FCFP135-05	JQ774949	Trigloporus lastoviza	Trigloporus	Triglidae	Fishes of Portugal - West Coast 1
FCFP132-05	JQ774950	Trigloporus lastoviza	Trigloporus	Triglidae	Fishes of Portugal - West Coast 1
FCFP133-05	JQ774951	Trigloporus lastoviza	Trigloporus	Triglidae	Fishes of Portugal - West Coast 1
FCFP122-05	JQ774952	Trisopterus luscus	Trisopterus	Gadidae	Fishes of Portugal - West Coast 1
FCFP125-05	JQ774953	Trisopterus luscus	Trisopterus	Gadidae	Fishes of Portugal - West Coast 1
FCFP121-05	JQ774954	Trisopterus luscus	Trisopterus	Gadidae	Fishes of Portugal - West Coast 1
FCFP123-05	JQ774955	Trisopterus luscus	Trisopterus	Gadidae	Fishes of Portugal - West Coast 1
FCFP124-05	JQ774956	Trisopterus luscus	Trisopterus	Gadidae	Fishes of Portugal - West Coast 1
FCFPW140-06	JQ774957	Acantholabrus palloni	Acantholabrus	Labridae	Fishes of Portugal - West Coast 2
FCFPW171-06	JQ774958	Acantholabrus palloni	Acantholabrus	Labridae	Fishes of Portugal - West Coast 2
FCFPW148-06	JQ774959	Anthias anthias	Anthias	Serranidae	Fishes of Portugal - West Coast 2
FCFPW115-06	JQ774960	Argentina sphyraena	Argentina	Argentinidae	Fishes of Portugal - West Coast 2
FCFPW116-06	JQ774961	Argentina sphyraena	Argentina	Argentinidae	Fishes of Portugal - West Coast 2
FCFPW061-06	JQ774962	Argentina sphyraena	Argentina	Argentinidae	Fishes of Portugal - West Coast 2
FCFPW060-06	JQ774963	Argentina sphyraena	Argentina	Argentinidae	Fishes of Portugal - West Coast 2
FCFPW070-06	JQ774964	Argentina sphyraena	Argentina	Argentinidae	Fishes of Portugal - West Coast 2
FCFPW226-06	JQ774965	Arnoglossus laterna	Arnoglossus	Bothidae	Fishes of Portugal - West Coast 2
FCFPW169-06	JQ774966	Arnoglossus laterna	Arnoglossus	Bothidae	Fishes of Portugal - West Coast 2
FCFPW023-06	JQ774967	Arnoglossus laterna	Arnoglossus	Bothidae	Fishes of Portugal - West Coast 2
FCFPW183-06	JQ774968	Arnoglossus laterna	Arnoglossus	Bothidae	Fishes of Portugal - West Coast 2
FCFPW099-06	JQ774969	Arnoglossus rueppelii	Arnoglossus	Bothidae	Fishes of Portugal - West Coast 2
FCFPW082-06	JQ774970	Arnoglossus rueppelii	Arnoglossus	Bothidae	Fishes of Portugal - West Coast 2
FCFPW080-06	JQ774971	Arnoglossus rueppelii	Arnoglossus	Bothidae	Fishes of Portugal - West Coast 2
FCFPW098-06	JQ774972	Arnoglossus rueppelii	Arnoglossus	Bothidae	Fishes of Portugal - West Coast 2
FCFPW081-06	JQ774973	Arnoglossus rueppelii	Arnoglossus	Bothidae	Fishes of Portugal - West Coast 2
FCFPW027-06	JQ774974	Aspitrigla cuculus	Aspitrigla	Triglidae	Fishes of Portugal - West Coast 2
FCFPW113-06	JQ774975	Aspitrigla cuculus	Aspitrigla	Triglidae	Fishes of Portugal - West Coast 2
FCFPW112-06	JQ774976	Aspitrigla cuculus	Aspitrigla	Triglidae	Fishes of Portugal - West Coast 2
FCFPW071-06	JQ774977	Aspitrigla cuculus	Aspitrigla	Triglidae	Fishes of Portugal - West Coast 2
FCFPW041-06	JQ774978	Aspitrigla cuculus	Aspitrigla	Triglidae	Fishes of Portugal - West Coast 2
FCFPW223-06	JQ774979	Aspitrigla cuculus	Aspitrigla	Triglidae	Fishes of Portugal - West Coast 2
FCFPW222-06	JQ774980	Aspitrigla cuculus	Aspitrigla	Triglidae	Fishes of Portugal - West Coast 2
FCFPW026-06	JQ774981	Aspitrigla cuculus	Aspitrigla	Triglidae	Fishes of Portugal - West Coast 2
FCFPW111-06	JQ774982	Aspitrigla cuculus	Aspitrigla	Triglidae	Fishes of Portugal - West Coast 2
FCFPW182-06	JQ774983	Blennius ocellaris	Blennius	Blenniidae	Fishes of Portugal - West Coast 2
FCFPW232-06	JQ774984	Boops boops	Boops	Sparidae	Fishes of Portugal - West Coast 2
FCFPW231-06	JQ774985	Boops boops	Boops	Sparidae	Fishes of Portugal - West Coast 2
FCFPW230-06	JQ774986	Boops boops	Boops	Sparidae	Fishes of Portugal - West Coast 2
FCFPW233-06	JQ774987	Boops boops	Boops	Sparidae	Fishes of Portugal - West Coast 2
FCFPW181-06	JQ774988	Callionymus lyra	Callionymus	Callionymidae	Fishes of Portugal - West Coast 2
FCFPW120-06	JQ774989	Capros aper	Capros	Caproidae	Fishes of Portugal - West Coast 2
FCFPW227-06	JQ774990	Capros aper	Capros	Caproidae	Fishes of Portugal - West Coast 2
FCFPW163-06	JQ774991	Capros aper	Capros	Caproidae	Fishes of Portugal - West Coast 2
FCFPW229-06	JQ774992	Capros aper	Capros	Caproidae	Fishes of Portugal - West Coast 2
FCFPW228-06	JQ774993	Capros aper	Capros	Caproidae	Fishes of Portugal - West Coast 2
FCFPW189-06	JQ774994	Cepola macrophthalma	Cepola	Cepolidae	Fishes of Portugal - West Coast 2
FCFPW185-06	JQ774995	Cepola macrophthalma	Cepola	Cepolidae	Fishes of Portugal - West Coast 2
FCFPW190-06	JQ774996	Cepola macrophthalma	Cepola	Cepolidae	Fishes of Portugal - West Coast 2
FCFPW184-06	JQ774997	Cepola macrophthalma	Cepola	Cepolidae	Fishes of Portugal - West Coast 2
FCFPW114-06	JQ774998	Chelidonichthys lucernus	Chelidonichthys	Triglidae	Fishes of Portugal - West Coast 2
FCFPW187-06	JQ774999	Chelidonichthys lucernus	Chelidonichthys	Triglidae	Fishes of Portugal - West Coast 2
FCFPW155-06	JQ775000	Chelidonichthys lucernus	Chelidonichthys	Triglidae	Fishes of Portugal - West Coast 2
FCFPW015-06	JQ775001	Chelidonichthys lucernus	Chelidonichthys	Triglidae	Fishes of Portugal - West Coast 2
FCFPW064-06	JQ775002	Chelidonichthys obscurus	Chelidonichthys	Triglidae	Fishes of Portugal - West Coast 2
FCFPW137-06	JQ775003	Chelidonichthys obscurus	Chelidonichthys	Triglidae	Fishes of Portugal - West Coast 2
FCFPW091-06	JQ775004	Conger conger	Conger	Congridae	Fishes of Portugal - West Coast 2
FCFPW090-06	JQ775005	Conger conger	Conger	Congridae	Fishes of Portugal - West Coast 2
FCFPW092-06	JQ775006	Conger conger	Conger	Congridae	Fishes of Portugal - West Coast 2
FCFPW093-06	JQ775007	Conger conger	Conger	Congridae	Fishes of Portugal - West Coast 2
FCFPW211-06	JQ775008	Dicologlossa cuneata	Dicologlossa	Soleidae	Fishes of Portugal - West Coast 2
FCFPW191-06	JQ775009	Diplodus sargus	Diplodus	Sparidae	Fishes of Portugal - West Coast 2
FCFPW138-06	JQ775010	Echiichthys vipera	Echiichthys	Trachinidae	Fishes of Portugal - West Coast 2
FCFPW126-06	JQ775011	Echiichthys vipera	Echiichthys	Trachinidae	Fishes of Portugal - West Coast 2
FCFPW127-06	JQ775012	Echiichthys vipera	Echiichthys	Trachinidae	Fishes of Portugal - West Coast 2
FCFPW128-06	JQ775013	Echiichthys vipera	Echiichthys	Trachinidae	Fishes of Portugal - West Coast 2
FCFPW139-06	JQ775014	Echiichthys vipera	Echiichthys	Trachinidae	Fishes of Portugal - West Coast 2
FCFPW067-06	JQ775015	Engraulis encrasicolus	Engraulis	Engraulidae	Fishes of Portugal - West Coast 2
FCFPW069-06	JQ775016	Engraulis encrasicolus	Engraulis	Engraulidae	Fishes of Portugal - West Coast 2
FCFPW065-06	JQ775017	Engraulis encrasicolus	Engraulis	Engraulidae	Fishes of Portugal - West Coast 2
FCFPW048-06	JQ775018	Engraulis encrasicolus	Engraulis	Engraulidae	Fishes of Portugal - West Coast 2
FCFPW066-06	JQ775019	Engraulis encrasicolus	Engraulis	Engraulidae	Fishes of Portugal - West Coast 2
FCFPW068-06	JQ775020	Engraulis encrasicolus	Engraulis	Engraulidae	Fishes of Portugal - West Coast 2
FCFPW199-06	JQ775021	Eutrigla gurnardus	Eutrigla	Triglidae	Fishes of Portugal - West Coast 2
FCFPW063-06	JQ775022	Eutrigla gurnardus	Eutrigla	Triglidae	Fishes of Portugal - West Coast 2
FCFPW197-06	JQ775023	Eutrigla gurnardus	Eutrigla	Triglidae	Fishes of Portugal - West Coast 2
FCFPW078-06	JQ775024	Gadiculus argenteus	Gadiculus	Gadidae	Fishes of Portugal - West Coast 2
FCFPW076-06	JQ775025	Gadiculus argenteus	Gadiculus	Gadidae	Fishes of Portugal - West Coast 2
FCFPW077-06	JQ775026	Gadiculus argenteus	Gadiculus	Gadidae	Fishes of Portugal - West Coast 2
FCFPW079-06	JQ775027	Gadiculus argenteus	Gadiculus	Gadidae	Fishes of Portugal - West Coast 2
FCFPW097-06	JQ775028	Gadiculus argenteus	Gadiculus	Gadidae	Fishes of Portugal - West Coast 2
FCFPW203-06	JQ775029	Gaidropsarus biscayensis	Gaidropsarus	Lotidae	Fishes of Portugal - West Coast 2
FCFPW202-06	JQ775030	Gaidropsarus biscayensis	Gaidropsarus	Lotidae	Fishes of Portugal - West Coast 2
FCFPW201-06	JQ775031	Gaidropsarus biscayensis	Gaidropsarus	Lotidae	Fishes of Portugal - West Coast 2
FCFPW200-06	JQ775032	Gaidropsarus biscayensis	Gaidropsarus	Lotidae	Fishes of Portugal - West Coast 2
FCFPW204-06	JQ775033	Gaidropsarus biscayensis	Gaidropsarus	Lotidae	Fishes of Portugal - West Coast 2
FCFPW073-06	JQ775034	Helicolenus dactylopterus	Helicolenus	Sebastidae	Fishes of Portugal - West Coast 2
FCFPW084-06	JQ775035	Helicolenus dactylopterus	Helicolenus	Sebastidae	Fishes of Portugal - West Coast 2
FCFPW072-06	JQ775036	Helicolenus dactylopterus	Helicolenus	Sebastidae	Fishes of Portugal - West Coast 2
FCFPW083-06	JQ775037	Helicolenus dactylopterus	Helicolenus	Sebastidae	Fishes of Portugal - West Coast 2
FCFPW074-06	JQ775038	Helicolenus dactylopterus	Helicolenus	Sebastidae	Fishes of Portugal - West Coast 2
FCFPW121-06	JQ775039	Hyperoplus lanceolatus	Hyperoplus	Ammodytidae	Fishes of Portugal - West Coast 2
FCFPW125-06	JQ775040	Hyperoplus lanceolatus	Hyperoplus	Ammodytidae	Fishes of Portugal - West Coast 2
FCFPW124-06	JQ775041	Hyperoplus lanceolatus	Hyperoplus	Ammodytidae	Fishes of Portugal - West Coast 2
FCFPW122-06	JQ775042	Hyperoplus lanceolatus	Hyperoplus	Ammodytidae	Fishes of Portugal - West Coast 2
FCFPW123-06	JQ775043	Hyperoplus lanceolatus	Hyperoplus	Ammodytidae	Fishes of Portugal - West Coast 2
FCFPW172-06	JQ775044	Labrus mixtus	Labrus	Labridae	Fishes of Portugal - West Coast 2
FCFPW166-06	JQ775045	Lepidorhombus boscii	Lepidorhombus	Scophthalmidae	Fishes of Portugal - West Coast 2
FCFPW151-06	JQ775046	Lepidorhombus boscii	Lepidorhombus	Scophthalmidae	Fishes of Portugal - West Coast 2
FCFPW150-06	JQ775047	Lepidorhombus boscii	Lepidorhombus	Scophthalmidae	Fishes of Portugal - West Coast 2
FCFPW165-06	JQ775048	Lepidorhombus boscii	Lepidorhombus	Scophthalmidae	Fishes of Portugal - West Coast 2
FCFPW143-06	JQ775049	Lepidotrigla dieuzeidei	Lepidorhombus	Scophthalmidae	Fishes of Portugal - West Coast 2
FCFPW025-06	JQ775050	Lepidotrigla dieuzeidei	Lepidotrigla	Triglidae	Fishes of Portugal - West Coast 2
FCFPW144-06	JQ775051	Lepidotrigla dieuzeidei	Lepidotrigla	Triglidae	Fishes of Portugal - West Coast 2
FCFPW145-06	JQ775052	Lepidotrigla dieuzeidei	Lepidotrigla	Triglidae	Fishes of Portugal - West Coast 2
FCFPW141-06	JQ775053	Lepidotrigla dieuzeidei	Lepidotrigla	Triglidae	Fishes of Portugal - West Coast 2
FCFPW142-06	JQ775054	Lepidotrigla dieuzeidei	Lepidotrigla	Triglidae	Fishes of Portugal - West Coast 2
FCFPW047-06	JQ775055	Liza ramado	Liza	Mugilidae	Fishes of Portugal - West Coast 2
FCFPW157-06	JQ775056	Liza ramado	Liza	Mugilidae	Fishes of Portugal - West Coast 2
FCFPW178-06	JQ775057	Liza ramado	Liza	Mugilidae	Fishes of Portugal - West Coast 2
FCFPW046-06	JQ775058	Liza ramado	Liza	Mugilidae	Fishes of Portugal - West Coast 2
FCFPW177-06	JQ775059	Liza ramado	Liza	Mugilidae	Fishes of Portugal - West Coast 2
FCFPW206-06	JQ775060	Lotidae		Lotidae	Fishes of Portugal - West Coast 2
FCFPW215-06	JQ775061	Lotidae		Lotidae	Fishes of Portugal - West Coast 2
FCFPW207-06	JQ775062	Lotidae		Lotidae	Fishes of Portugal - West Coast 2
FCFPW205-06	JQ775063	Lotidae		Lotidae	Fishes of Portugal - West Coast 2
FCFPW225-06	JQ775064	Macroramphosus scolopax	Macroramphosus	Centriscidae	Fishes of Portugal - West Coast 2
FCFPW147-06	JQ775065	Macroramphosus scolopax	Macroramphosus	Centriscidae	Fishes of Portugal - West Coast 2
FCFPW024-06	JQ775066	Macroramphosus scolopax	Macroramphosus	Centriscidae	Fishes of Portugal - West Coast 2
FCFPW146-06	JQ775067	Macroramphosus scolopax	Macroramphosus	Centriscidae	Fishes of Portugal - West Coast 2
FCFPW224-06	JQ775068	Macroramphosus scolopax	Macroramphosus	Centriscidae	Fishes of Portugal - West Coast 2
FCFPW168-06	JQ775069	Macroramphosus scolopax	Macroramphosus	Centriscidae	Fishes of Portugal - West Coast 2
FCFPW167-06	JQ775070	Macroramphosus scolopax	Macroramphosus	Centriscidae	Fishes of Portugal - West Coast 2
FCFPW006-06	JQ775071	Merluccius merluccius	Merluccius	Merlucciidae	Fishes of Portugal - West Coast 2
FCFPW008-06	JQ775072	Merluccius merluccius	Merluccius	Merlucciidae	Fishes of Portugal - West Coast 2
FCFPW010-06	JQ775073	Merluccius merluccius	Merluccius	Merlucciidae	Fishes of Portugal - West Coast 2
FCFPW007-06	JQ775074	Merluccius merluccius	Merluccius	Merlucciidae	Fishes of Portugal - West Coast 2
FCFPW009-06	JQ775075	Merluccius merluccius	Merluccius	Merlucciidae	Fishes of Portugal - West Coast 2
FCFPW161-06	JQ775076	Microchirus variegatus	Microchirus	Soleidae	Fishes of Portugal - West Coast 2
FCFPW160-06	JQ775077	Microchirus variegatus	Microchirus	Soleidae	Fishes of Portugal - West Coast 2
FCFPW156-06	JQ775078	Microchirus variegatus	Microchirus	Soleidae	Fishes of Portugal - West Coast 2
FCFPW096-06	JQ775079	Microchirus variegatus	Microchirus	Soleidae	Fishes of Portugal - West Coast 2
FCFPW095-06	JQ775080	Microchirus variegatus	Microchirus	Soleidae	Fishes of Portugal - West Coast 2
FCFPW021-06	JQ775081	Micromesistius poutassou	Micromesistius	Gadidae	Fishes of Portugal - West Coast 2
FCFPW019-06	JQ775082	Micromesistius poutassou	Micromesistius	Gadidae	Fishes of Portugal - West Coast 2
FCFPW170-06	JQ775083	Micromesistius poutassou	Micromesistius	Gadidae	Fishes of Portugal - West Coast 2
FCFPW022-06	JQ775084	Micromesistius poutassou	Micromesistius	Gadidae	Fishes of Portugal - West Coast 2
FCFPW016-06	JQ775085	Micromesistius poutassou	Micromesistius	Gadidae	Fishes of Portugal - West Coast 2
FCFPW020-06	JQ775086	Micromesistius poutassou	Micromesistius	Gadidae	Fishes of Portugal - West Coast 2
FCFPW216-06	JQ775087	Mola mola	Mola	Molidae	Fishes of Portugal - West Coast 2
FCFPW158-06	JQ775088	Mola mola	Mola	Molidae	Fishes of Portugal - West Coast 2
FCFPW130-06	JQ775089	Pagellus acarne	Pagellus	Sparidae	Fishes of Portugal - West Coast 2
FCFPW132-06	JQ775090	Pagellus acarne	Pagellus	Sparidae	Fishes of Portugal - West Coast 2
FCFPW131-06	JQ775091	Pagellus acarne	Pagellus	Sparidae	Fishes of Portugal - West Coast 2
FCFPW129-06	JQ775092	Pagellus acarne	Pagellus	Sparidae	Fishes of Portugal - West Coast 2
FCFPW133-06	JQ775093	Pagellus acarne	Pagellus	Sparidae	Fishes of Portugal - West Coast 2
FCFPW210-06	JQ775094	Platichthys flesus	Platichthys	Pleuronectidae	Fishes of Portugal - West Coast 2
FCFPW208-06	JQ775095	Platichthys flesus	Platichthys	Pleuronectidae	Fishes of Portugal - West Coast 2
FCFPW209-06	JQ775096	Platichthys flesus	Platichthys	Pleuronectidae	Fishes of Portugal - West Coast 2
FCFPW045-06	JQ775097	Raja brachyura	Raja	Rajidae	Fishes of Portugal - West Coast 2
FCFPW052-06	JQ775098	Raja brachyura	Raja	Rajidae	Fishes of Portugal - West Coast 2
FCFPW153-06	JQ775099	Raja clavata	Raja	Rajidae	Fishes of Portugal - West Coast 2
FCFPW154-06	JQ775100	Raja clavata	Raja	Rajidae	Fishes of Portugal - West Coast 2
FCFPW235-06	JQ775101	Raja clavata	Raja	Rajidae	Fishes of Portugal - West Coast 2
FCFPW062-06	JQ775102	Sardina pilchardus	Sardina	Clupeidae	Fishes of Portugal - West Coast 2
FCFPW118-06	JQ775103	Sardina pilchardus	Sardina	Clupeidae	Fishes of Portugal - West Coast 2
FCFPW117-06	JQ775104	Sardina pilchardus	Sardina	Clupeidae	Fishes of Portugal - West Coast 2
FCFPW051-06	JQ775105	Sardina pilchardus	Sardina	Clupeidae	Fishes of Portugal - West Coast 2
FCFPW050-06	JQ775106	Sardina pilchardus	Sardina	Clupeidae	Fishes of Portugal - West Coast 2
FCFPW049-06	JQ775107	Sardina pilchardus	Sardina	Clupeidae	Fishes of Portugal - West Coast 2
FCFPW059-06	JQ775108	Scomber colias	Scomber	Scombridae	Fishes of Portugal - West Coast 2
FCFPW057-06	JQ775109	Scomber colias	Scomber	Scombridae	Fishes of Portugal - West Coast 2
FCFPW044-06	JQ775110	Scomber colias	Scomber	Scombridae	Fishes of Portugal - West Coast 2
FCFPW056-06	JQ775111	Scomber colias	Scomber	Scombridae	Fishes of Portugal - West Coast 2
FCFPW119-06	JQ775112	Scomber colias	Scomber	Scombridae	Fishes of Portugal - West Coast 2
FCFPW037-06	JQ775113	Scomber colias	Scomber	Scombridae	Fishes of Portugal - West Coast 2
FCFPW043-06	JQ775114	Scomber colias	Scomber	Scombridae	Fishes of Portugal - West Coast 2
FCFPW042-06	JQ775115	Scomber scombrus	Scomber	Scombridae	Fishes of Portugal - West Coast 2
FCFPW030-06	JQ775116	Scomber scombrus	Scomber	Scombridae	Fishes of Portugal - West Coast 2
FCFPW029-06	JQ775117	Scomber scombrus	Scomber	Scombridae	Fishes of Portugal - West Coast 2
FCFPW017-06	JQ775118	Scomber scombrus	Scomber	Scombridae	Fishes of Portugal - West Coast 2
FCFPW086-06	JQ775119	Scyliorhinus canicula	Scyliorhinus	Scyliorhinidae	Fishes of Portugal - West Coast 2
FCFPW087-06	JQ775120	Scyliorhinus canicula	Scyliorhinus	Scyliorhinidae	Fishes of Portugal - West Coast 2
FCFPW088-06	JQ775121	Scyliorhinus canicula	Scyliorhinus	Scyliorhinidae	Fishes of Portugal - West Coast 2
FCFPW031-06	JQ775122	Scyliorhinus canicula	Scyliorhinus	Scyliorhinidae	Fishes of Portugal - West Coast 2
FCFPW089-06	JQ775123	Scyliorhinus canicula	Scyliorhinus	Scyliorhinidae	Fishes of Portugal - West Coast 2
FCFPW018-06	JQ775124	Scyliorhinus canicula	Scyliorhinus	Scyliorhinidae	Fishes of Portugal - West Coast 2
FCFPW085-06	JQ775125	Scyliorhinus canicula	Scyliorhinus	Scyliorhinidae	Fishes of Portugal - West Coast 2
FCFPW039-06	JQ775126	Scyliorhinus canicula	Scyliorhinus	Scyliorhinidae	Fishes of Portugal - West Coast 2
FCFPW213-06	JQ775127	Solea senegalensis	Solea	Soleidae	Fishes of Portugal - West Coast 2
FCFPW109-06	JQ775128	Spondyliosoma cantharus	Spondyliosoma	Sparidae	Fishes of Portugal - West Coast 2
FCFPW106-06	JQ775129	Spondyliosoma cantharus	Spondyliosoma	Sparidae	Fishes of Portugal - West Coast 2
FCFPW110-06	JQ775130	Spondyliosoma cantharus	Spondyliosoma	Sparidae	Fishes of Portugal - West Coast 2
FCFPW108-06	JQ775131	Spondyliosoma cantharus	Spondyliosoma	Sparidae	Fishes of Portugal - West Coast 2
FCFPW134-06	JQ775132	Spondyliosoma cantharus	Spondyliosoma	Sparidae	Fishes of Portugal - West Coast 2
FCFPW107-06	JQ775133	Spondyliosoma cantharus	Spondyliosoma	Sparidae	Fishes of Portugal - West Coast 2
FCFPW219-06	JQ775134	Sternoptychidae		Sternoptychidae	Fishes of Portugal - West Coast 2
FCFPW218-06	JQ775135	Sternoptychidae		Sternoptychidae	Fishes of Portugal - West Coast 2
FCFPW180-06	JQ775136	Sternoptychidae		Sternoptychidae	Fishes of Portugal - West Coast 2
FCFPW221-06	JQ775137	Sternoptychidae		Sternoptychidae	Fishes of Portugal - West Coast 2
FCFPW220-06	JQ775138	Sternoptychidae		Sternoptychidae	Fishes of Portugal - West Coast 2
FCFPW217-06	JQ775139	Sternoptychidae		Sternoptychidae	Fishes of Portugal - West Coast 2
FCFPW055-06	JQ775140	Trachurus picturatus	Trachurus	Carangidae	Fishes of Portugal - West Coast 2
FCFPW135-06	JQ775141	Trachurus picturatus	Trachurus	Carangidae	Fishes of Portugal - West Coast 2
FCFPW038-06	JQ775142	Trachurus picturatus	Trachurus	Carangidae	Fishes of Portugal - West Coast 2
FCFPW040-06	JQ775143	Trachurus picturatus	Trachurus	Carangidae	Fishes of Portugal - West Coast 2
FCFPW053-06	JQ775144	Trachurus picturatus	Trachurus	Carangidae	Fishes of Portugal - West Coast 2
FCFPW054-06	JQ775145	Trachurus picturatus	Trachurus	Carangidae	Fishes of Portugal - West Coast 2
FCFPW105-06	JQ775146	Trachurus picturatus	Trachurus	Carangidae	Fishes of Portugal - West Coast 2
FCFPW002-06	JQ775147	Trachurus trachurus	Trachurus	Carangidae	Fishes of Portugal - West Coast 2
FCFPW003-06	JQ775148	Trachurus trachurus	Trachurus	Carangidae	Fishes of Portugal - West Coast 2
FCFPW005-06	JQ775149	Trachurus trachurus	Trachurus	Carangidae	Fishes of Portugal - West Coast 2
FCFPW001-06	JQ775150	Trachurus trachurus	Trachurus	Carangidae	Fishes of Portugal - West Coast 2
FCFPW004-06	JQ775151	Trachurus trachurus	Trachurus	Carangidae	Fishes of Portugal - West Coast 2
FCFPW234-06	JQ775152	Trigla lyra	Trigla	Triglidae	Fishes of Portugal - West Coast 2
FCFPW149-06	JQ775153	Trigla lyra	Trigla	Triglidae	Fishes of Portugal - West Coast 2
FCFPW032-06	JQ775154	Trisopterus luscus	Trisopterus	Gadidae	Fishes of Portugal - West Coast 2
FCFPW035-06	JQ775155	Trisopterus luscus	Trisopterus	Gadidae	Fishes of Portugal - West Coast 2
FCFPW103-06	JQ775156	Trisopterus luscus	Trisopterus	Gadidae	Fishes of Portugal - West Coast 2
FCFPW036-06	JQ775157	Trisopterus luscus	Trisopterus	Gadidae	Fishes of Portugal - West Coast 2
FCFPW033-06	JQ775158	Trisopterus luscus	Trisopterus	Gadidae	Fishes of Portugal - West Coast 2
FCFPW193-06	JQ775159	Trisopterus minutus	Trisopterus	Gadidae	Fishes of Portugal - West Coast 2
FCFPW192-06	JQ775160	Trisopterus minutus	Trisopterus	Gadidae	Fishes of Portugal - West Coast 2
FCFPW196-06	JQ775161	Trisopterus minutus	Trisopterus	Gadidae	Fishes of Portugal - West Coast 2
FCFPW194-06	JQ775162	Trisopterus minutus	Trisopterus	Gadidae	Fishes of Portugal - West Coast 2
FCFPW195-06	JQ775163	Trisopterus minutus	Trisopterus	Gadidae	Fishes of Portugal - West Coast 2
