# Supplementary material for: A Ranking System for Reference Libraries of DNA Barcodes: Application to Marine Fish Species from Portugal
Source: PLoS One. 2012 Apr 25;7(4):e35858. doi: 10.1371/journal.pone.0035858 (PMC3338485; doi:10.1371/journal.pone.0035858)
Supplement: Table S2 — Succession of species used to generate the Klee diagram. (XLS) [file pone.0035858.s003.xls]

## Sheet: supplementary table S2
Order number	Species name
1	Chimaera monstrosa
2	Raja brachyura
3	Raja clavata
4	Raja miraletus
5	Raja montagui
6	Raja
7	Dipturus oxyrinchus
8	Deania profundorum
9	Etmopterus spinax
10	Scyliorhinus canicula
11	Galeus atlanticus
12	Galeus melastomus
13	Conger conger
14	Sardina pilchardus
15	Engraulis encrasicolus
16	Xenodermichthys copei
17	Argentina sphyraena
18	Chlorophthalmus agassizi
19	Myctophidae
20	Lophius budegassa
21	Gadiculus argenteus
22	Micromesistius poutassou
23	Trisopterus luscus
24	Trisopterus minutus
25	Antonogadus megalokynodon
26	Gaidropsarus mediterraneus
27	Coelorinchus caelorhincus
28	Nezumia sclerorhynchus
29	Trachyrhynchus scabrus
30	Merluccius merluccius
31	Phycis blennoides
32	Liza ramado
33	Cyttopsis rosea
34	Macroramphosus scolopax
35	Macroramphosus
36	Mola mola
37	Arnoglossus imperialis
38	Arnoglossus laterna
39	Arnoglossus rueppelii
40	Citharus linguatula
41	Platichthys flesus
42	Lepidorhombus boscii
43	Microchirus azevia
44	Microchirus boscanion
45	Microchirus variegatus
46	Solea solea
47	Peristedion cataphractum
48	Pontinus kuhlii
49	Scorpaena notata
50	Helicolenus dactylopterus
51	Chelidonichthys lucernus
52	Chelidonichthys obscurus
53	Trigla lyra
54	Trigloporus lastoviza
55	Aspitrigla cuculus
56	Lepidotrigla cavillone
57	Lepidotrigla dieuzeidei
58	Eutrigla gurnardus
59	Hyperoplus lanceolatus
60	Blennius ocellaris
61	Callionymus lyra
62	Callionymus maculatus
63	Synchiropus phaeton
64	Capros aper
65	Trachurus picturatus
66	Trachurus trachurus
67	Spicara maena
68	Cepola macrophthalma
69	Acantholabrus palloni
70	Mullus surmuletus
71	Scomber colias
72	Scomber scombrus
73	Anthias anthias
74	Serranus hepatus
75	Pagellus acarne
76	Pagellus erythrinus
77	Spondyliosoma cantharus
78	Boops boops
79	Diplodus annularis
80	Diplodus sargus
81	Echiichthys vipera
82	Trachinus draco
83	Benthodesmus simonyi
